# Supplementary material for: ESRRA-C11orf20 Is a Recurrent Gene Fusion in Serous Ovarian Carcinoma
Source: PLoS Biol. 2011 Sep 20;9(9):e1001156. doi: 10.1371/journal.pbio.1001156 (PMC3176749; doi:10.1371/journal.pbio.1001156)
Supplement: Table S1 — Clinical samples. Clinical details (age, stage, grade, histology, and chemotherapy) are shown for (1) the 42 patients from FHCRC and (2) the 25 patients from BCCA. Fusion-positive cases are indicated by shading and the isoforms identified are given in the column “Observed Fusion Isoforms.” (XLS) [file pbio.1001156.s004.xls]

## Sheet: Sheet1
Observed Fusion Isoforms	Patient Number	FHCRC ID	Age at surgery	Stage	Grade	Histology	Chemotherapy	Tumor genomic status
E2-C3, E2-C4	1	227740	49	IIIC	3	serous	No prior chemo	breakpoint sequence by UHTS
E2-C3, E2-C4	1	227747	49	IIIC	3	serous	No prior chemo
E2-C3, E2-C4	2	272381	88	IIIC	3	serous	No prior chemo	copy-number variation by UHTS vs PBMC from same patient
	3	272146	48	IIIC	3	serous	No prior chemo
E2-C3	3	272147	48	IIIC	3	serous	No prior chemo
	4	299614	54	IVA	3	serous	No prior chemo
	4	299615	54	IVA	3	serous	No prior chemo
	5	299846	65	IIIC	3	serous	No prior chemo
	5	299851	65	IIIC	3	serous	No prior chemo
	6	201588	55	IIIC	3	serous	No prior chemo
E2-C3	7	206704	46	IIIC	3	serous	No prior chemo
	8	216132	81	IIIC	3	serous	No prior chemo
	9	216924	59	IIIC	3	serous	No prior chemo
	10	216947	42	IIIC	3	serous	No prior chemo
	11	218319	63	IVA	3	serous	No prior chemo
	12	218721	68	IIIC	3	serous	No prior chemo
	13	219803	59	IIIC	1	serous	No prior chemo
	14	220380	67	IIIC	3	serous	No prior chemo
	15	221984	60	IVA	2	serous	No prior chemo
E2-C3, E2-C4	16	223065	76	IVA	3	serous	Neoadjuvant chemo
E2-C3	17	225554	66	IIIC	3	serous	No prior chemo
	18	240190	65	IIIC	3	serous	No prior chemo
	19	243303	53	IVA	3	serous	No prior chemo
	20	261405	44	IIIC	3	serous	No prior chemo
	21	262471	59	IIIC	2	serous	No prior chemo
E2-C5	22	265320	50	IIIC	3	serous	No prior chemo
	23	265379	59	IIIC	3	serous	Prior chemo for BrCa
E2-C5	24	266562	60	IIIC	3	serous	No prior chemo
E2-C3, E2-C4	25	272397	70	IIIC	3	serous	No prior chemo
	26	277602	51	IIIC	3	serous	No prior chemo
	27	277627	75	IIIC	2	serous	No prior chemo
	28	278002	46	IIIC	3	serous	No prior chemo
	29	278051	57	IVA	3	serous	No prior chemo
	30	278686	74	IIIC	3	serous	No prior chemo
	31	291946	72	IVA	3	serous	No prior chemo
	32	294157	67	IIIB	3	serous	No prior chemo
	33	297951	62	IIIA	3	serous	No prior chemo
	34	305266	87	IIIC	3	serous	No prior chemo
	35	315158	50	IVA	3	serous	No prior chemo
	36	348806	51	IIIC	3	serous	No prior chemo
	37	500357	41	IIIC	3	serous	No prior chemo
	38	500714	67	IIIC	3	serous	No prior chemo
	39	500833	71	IIIC	3	serous	No prior chemo
	40	501159	58	IIIC	3	serous	No prior chemo
	41	501270	47	IIIC	3	serous	No prior chemo
	42	501337	64	IIIC	3	serous	No prior chemo
Observed Fusion Isoforms	Patient Number	BCCA ID	Age at surgery	Stage	Grade	Histology	Chemotherapy	Genomic status
	43	IROC008	70	IV	3	serous	No prior chemo
E2-C3	44	IROC010	54	IIB	3	papillary serous (some clear cell change)	No prior chemo
	45	IROC013	67	IIIC	3	serous (some squamous and undifferentiated)	No prior chemo
	46	IROC014	52	IV	3	serous	No prior chemo
	47	IROC015	48	IIIC	3	serous (papillary, some transitional)	No prior chemo
	48	IROC018	63	IIIC	3	serous	No prior chemo
	49	IROC024	66	IIIC	3	Serous	No prior chemo
	50	IROC030	57	IIIC	3	serous	No prior chemo
	51	IROC042	68	IIIC	3	serous/undifferentiated/ transitional	No prior chemo
	52	IROC045	66	IV	3	serous	No prior chemo
	53	IROC046	54	IIIC	3	serous	No prior chemo
	54	IROC049	62	IIC	3	Serous	No prior chemo
	55	IROC051	44	IIIC	3	serous	No prior chemo
	56	IROC052	73	IIIC	3	serous	No prior chemo
	57	IROC057	70	IIIC	3	serous	No prior chemo
	58	IROC060	73	T3c (AJCC)	3	Serous	No prior chemo
	59	IROC063	83	IIIC	3	serous	No prior chemo
	60	IROC064	54	IIIC/IV	3	serous	No prior chemo
	61	IROC065	66	IIIC	3	serous	No prior chemo
	62	IROC067	72	T3c (AJCC)	3	serous	No prior chemo
	63	IROC069	59	IIIC	3	serous	No prior chemo
	64	IROC070	50	IIIC	3	serous	No prior chemo
	65	IROC072	65	III	3	serous	No prior chemo
	66	IROC078	50	IIIC	3	serous (anaplastic)	No prior chemo
	67	IROC080	78	IIIC	3	Serous	No prior chemo
		4/6 or greater replicates positive at FHCRC, Sanger sequence confirmed; genomic UHTS performed
		4/6 or greater replicates positive at FHCRC, Sanger sequence confirmed.
		6/6 replicates positive at BCCA, Sanger sequence confirmed.
