# Supplementary material for: ESRRA-C11orf20 Is a Recurrent Gene Fusion in Serous Ovarian Carcinoma
Source: PLoS Biol. 2011 Sep 20;9(9):e1001156. doi: 10.1371/journal.pbio.1001156 (PMC3176749; doi:10.1371/journal.pbio.1001156)
Supplement: Table S2 — Potential fusion candidates. The fusion candidates derived from our RNA pipeline are listed, sorted by the first column “Count,” which sums all the junctional reads involving a given pair of genes. For each gene pair, the precise exons fused are listed; when more than one distinct exon-exon junction was identified, all are listed. In some cases of short exons, reads matched to consecutive exons in a gene: for example “COL1A1.exon10,11:COL1A2.exon1” indicates a match involving both exon 10 and 11 of COL1A1 as the 5′ side of the fusion. The ESRRA-C11orf20 fusion studied in detail in this report has rank 2 in the list, with five junctional counts; four correspond to the E2-C3 isoform and one to the E2-C4 isoform. (XLS) [file pbio.1001156.s005.xls]

## Sheet: Sheet 1 - Table 1
Count	Junction	Junction showing exons
7	PMS2L3:PRKRIP1	PMS2L3.exon4:PRKRIP1.exon2, PMS2L3.exon4:PRKRIP1.exon3
5	ESRRA:C11orf20	ESRRA.exon2:C11orf20.exon3, ESRRA.exon2:C11orf20.exon4
4	RBM14:RBM4	RBM14.exon1:RBM4.exon2
4	LOC728190:AMMECR1L	LOC728190.exon1:AMMECR1L.exon2
4	GOLGA2L1:GOLGA2	GOLGA2L1.exon7:GOLGA2.exon16
4	RPS11:FRMD8	RPS11.exon4:FRMD8.exon7, RPS11.exon5:FRMD8.exon9
4	MTG1:LOC619207	MTG1.exon9:LOC619207.exon2
4	PMF1:BGLAP	PMF1.exon4:BGLAP.exon2,3, PMF1.exon4:BGLAP.exon2
3	HLA-H:HLA-B	HLA-H.exon3:HLA-B.exon4
3	DYNC1H1:RPL7	DYNC1H1.exon24:RPL7.exon2, DYNC1H1.exon64:RPL7.exon1,2
3	ATHL1:IL13RA1	ATHL1.exon3:IL13RA1.exon9, ATHL1.exon8:IL13RA1.exon9
3	HLA-DRB1:HLA-DRB3	HLA-DRB1.exon2:HLA-DRB3.exon3
3	PLEC1:ATHL1	PLEC1.exon14:ATHL1.exon13, PLEC1.exon19:ATHL1.exon5, PLEC1.exon6:ATHL1.exon9
3	HLA-DRB5:HLA-DRB6	HLA-DRB5.exon2:HLA-DRB6.exon3
3	C1orf77:RBCK1	C1orf77.exon1:RBCK1.exon11, C1orf77.exon2:RBCK1.exon11
3	ANAPC1:DDRGK1	ANAPC1.exon12:DDRGK1.exon4, ANAPC1.exon6:DDRGK1.exon3, ANAPC1.exon8:DDRGK1.exon1
3	CDC73:CIITA	CDC73.exon11,12:CIITA.exon8, CDC73.exon16:CIITA.exon17
3	HLA-B:HLA-C	HLA-B.exon2:HLA-C.exon3
3	ARGLU1:UBAP2L	ARGLU1.exon2:UBAP2L.exon20, ARGLU1.exon2:UBAP2L.exon26
3	BST2:GLTSCR2	BST2.exon5:GLTSCR2.exon7, BST2.exon5:GLTSCR2.exon10
3	CTBS:GNG5	CTBS.exon6:GNG5.exon3
3	KHDRBS1:DUS1L	KHDRBS1.exon5:DUS1L.exon13, KHDRBS1.exon3:DUS1L.exon10
3	DST:MACF1	DST.exon1:MACF1.exon4, DST.exon1:MACF1.exon4,5
3	COL1A1:COL1A2	COL1A1.exon19:COL1A2.exon36, COL1A1.exon20:COL1A2.exon48, COL1A1.exon10,11:COL1A2.exon1
3	GOLGA2:UBE2F	GOLGA2.exon18:UBE2F.exon10, GOLGA2.exon25:UBE2F.exon1, GOLGA2.exon9,10:UBE2F.exon10
3	PDXDC2:LOC613037	PDXDC2.exon17:LOC613037.exon1, PDXDC2.exon23:LOC613037.exon5,6
3	DHX9:YWHAQ	DHX9.exon15:YWHAQ.exon1,2
3	FAM18B2:CDRT4	FAM18B2.exon5:CDRT4.exon4, FAM18B2.exon1:CDRT4.exon3, FAM18B2.exon1:CDRT4.exon4
2	NR2F6:CTGF	NR2F6.exon4:CTGF.exon2
2	MAP3K11:TPT1	MAP3K11.exon6:TPT1.exon1
2	DNMT1:ACTB	DNMT1.exon32:ACTB.exon6
2	USP53:FUBP1	USP53.exon11:FUBP1.exon1, USP53.exon7:FUBP1.exon8
2	FBXO42:LOC100133315	FBXO42.exon1:LOC100133315.exon2
2	GMIP:TMEM161A	GMIP.exon9:TMEM161A.exon4, GMIP.exon4:TMEM161A.exon5
2	TBC1D17:HSCB	TBC1D17.exon15:HSCB.exon2, TBC1D17.exon17:HSCB.exon6
2	NUMA1:DENND3	NUMA1.exon12:DENND3.exon19, NUMA1.exon20:DENND3.exon14
2	C3:ESYT1	C3.exon11:ESYT1.exon22, C3.exon3:ESYT1.exon27
2	TIMELESS:RANGAP1	TIMELESS.exon19:RANGAP1.exon2, TIMELESS.exon21:RANGAP1.exon3
2	CROCCL1:CROCC	CROCCL1.exon5:CROCC.exon21
2	IQGAP1:NCL	IQGAP1.exon28:NCL.exon2
2	NUP107:GNB2L1	NUP107.exon19:GNB2L1.exon2
2	TNPO3:DDX24	TNPO3.exon23:DDX24.exon3
2	MAPK15:LAMA5	MAPK15.exon11:LAMA5.exon68, MAPK15.exon2:LAMA5.exon76
2	CDK5RAP3:CD9	CDK5RAP3.exon12:CD9.exon7, CDK5RAP3.exon10:CD9.exon1
2	SRRM2:POLR2J4	SRRM2.exon12:POLR2J4.exon15
2	IPO9:SHQ1	IPO9.exon18:SHQ1.exon10
2	ALG1L:ALG1L2	ALG1L.exon1:ALG1L2.exon2
2	PLXNB2:USMG5	PLXNB2.exon18:USMG5.exon3
2	ZNF506:LOC284440	ZNF506.exon3:LOC284440.exon2
2	CORO7:Magmas	CORO7.exon18:Magmas.exon3, CORO7.exon28:Magmas.exon1
2	FLII:STAT6	FLII.exon30:STAT6.exon10, FLII.exon22:STAT6.exon12
2	GAS5:SNORD76	GAS5.exon10,11:SNORD76.exon1
2	MAVS:C1R	MAVS.exon7:C1R.exon1,2
2	HERC2:RPS2	HERC2.exon15:RPS2.exon6, HERC2.exon32:RPS2.exon2
2	SMC1A:VPS72	SMC1A.exon7:VPS72.exon1
2	EEF1A1:ARGLU1	EEF1A1.exon7:ARGLU1.exon3
2	CFL1:TRIP12	CFL1.exon4:TRIP12.exon23
2	EIF4A2:MUC16	EIF4A2.exon8:MUC16.exon13, EIF4A2.exon8:MUC16.exon58
2	RPL37A:SF3B2	RPL37A.exon2:SF3B2.exon18, RPL37A.exon4:SF3B2.exon22
2	RPS28:POLR1A	RPS28.exon4:POLR1A.exon10
2	RPL12:SAP18	RPL12.exon6:SAP18.exon4
2	UBAP2L:SET	UBAP2L.exon25:SET.exon5, UBAP2L.exon27:SET.exon2,3
2	URB1:RPL32P3	URB1.exon8:RPL32P3.exon2
2	RNF149:PRKCI	RNF149.exon6:PRKCI.exon8,9, RNF149.exon6:PRKCI.exon3
2	DYNLL2:CTPS	DYNLL2.exon3:CTPS.exon12,13
2	BTN3A2:BTN3A1	BTN3A2.exon9,10:BTN3A1.exon10
2	TMBIM4:QRSL1	TMBIM4.exon1:QRSL1.exon6, TMBIM4.exon1:QRSL1.exon9
2	CENPF:RAN	CENPF.exon4:RAN.exon1,2, CENPF.exon8:RAN.exon3
2	SHANK3:DGCR8	SHANK3.exon5:DGCR8.exon9, SHANK3.exon10:DGCR8.exon2
2	MTR:HNRNPH1	MTR.exon6:HNRNPH1.exon2, MTR.exon10,11:HNRNPH1.exon11
2	TNIP1:RAB2A	TNIP1.exon2:RAB2A.exon1, TNIP1.exon3:RAB2A.exon2
2	HERC2:SRRM2	HERC2.exon58:SRRM2.exon1, HERC2.exon91:SRRM2.exon3
2	PRPF4B:ST13	PRPF4B.exon1:ST13.exon2,3
2	DCAF12:GAPDH	DCAF12.exon8:GAPDH.exon2,3
2	DTX3L:C11orf67	DTX3L.exon5:C11orf67.exon1
2	TTLL3:TPT1	TTLL3.exon6:TPT1.exon1, TTLL3.exon7:TPT1.exon1
2	MSTO2P:XPO1	MSTO2P.exon14:XPO1.exon9, MSTO2P.exon9:XPO1.exon12
2	SMG1:EEF1A1	SMG1.exon40:EEF1A1.exon7
2	IGLL3:LOC91316	IGLL3.exon1:LOC91316.exon12
2	ANKS6:TYK2	ANKS6.exon11:TYK2.exon16, ANKS6.exon2:TYK2.exon18
2	LY75:CD302	LY75.exon33:CD302.exon2, LY75.exon34:CD302.exon2
2	NOTCH3:MALAT1	NOTCH3.exon20:MALAT1.exon1
2	CHD4:C3	CHD4.exon13:C3.exon18, CHD4.exon3:C3.exon14
2	NDUFA13:YJEFN3	NDUFA13.exon4:YJEFN3.exon2
2	VEGFB:FASN	VEGFB.exon7:FASN.exon39
2	SELO:PTCH1	SELO.exon1:PTCH1.exon23, SELO.exon2:PTCH1.exon11
2	DDX5:HSP90AB1	DDX5.exon11,12:HSP90AB1.exon12
1	CCDC88B:S100A6	CCDC88B.exon3:S100A6.exon2
1	INPPL1:CCDC9	INPPL1.exon17:CCDC9.exon9,10
1	RPL18:ZC3H15	RPL18.exon7:ZC3H15.exon10
1	SNX5:MYH9	SNX5.exon8:MYH9.exon9
1	NFX1:RANBP1	NFX1.exon9:RANBP1.exon6
1	ACOT8:HUWE1	ACOT8.exon1:HUWE1.exon64
1	TBL2:PABPC1L	TBL2.exon2:PABPC1L.exon3
1	BCKDHB:SLC33A1	BCKDHB.exon3:SLC33A1.exon1
1	C3:RPL15	C3.exon29:RPL15.exon2
1	ZDHHC6:MAD2L1BP	ZDHHC6.exon5:MAD2L1BP.exon2
1	CAPN1:APOE	CAPN1.exon1:APOE.exon2
1	MYO15B:EEF1G	MYO15B.exon29:EEF1G.exon2
1	CEP192:TAF11	CEP192.exon39:TAF11.exon4
1	MUC16:PKD2	MUC16.exon5:PKD2.exon1
1	MT2A:MT1H	MT2A.exon2:MT1H.exon3
1	PLOD3:HSF1	PLOD3.exon8:HSF1.exon10
1	HERC2:HERC2P2	HERC2.exon69:HERC2P2.exon35
1	FBXL19:TAGLN2	FBXL19.exon2:TAGLN2.exon1,2
1	ITM2B:ADSS	ITM2B.exon3:ADSS.exon11
1	TSGA14:RBM25	TSGA14.exon7:RBM25.exon16
1	NDUFB8:SEC31B	NDUFB8.exon4:SEC31B.exon2
1	ZNF800:SENP3	ZNF800.exon5:SENP3.exon6
1	SERPINB9:RIPK1	SERPINB9.exon1:RIPK1.exon4
1	RNF40:OSBP	RNF40.exon19:OSBP.exon5
1	SAFB2:RPS6	SAFB2.exon12:RPS6.exon4
1	TTL:COX5B	TTL.exon6:COX5B.exon1
1	RPL8:KHDRBS1	RPL8.exon4:KHDRBS1.exon1
1	HYAL1:VPS37C	HYAL1.exon1:VPS37C.exon2
1	TUBGCP4:DCAF16	TUBGCP4.exon14:DCAF16.exon3
1	CUL1:SLC34A2	CUL1.exon10:SLC34A2.exon9
1	GPAT2:FAHD2A	GPAT2.exon18:FAHD2A.exon7
1	ZFYVE1:RPS19	ZFYVE1.exon11:RPS19.exon4
1	RPL18:ASAP1	RPL18.exon7:ASAP1.exon28
1	LOC100131691:GOLGB1	LOC100131691.exon3:GOLGB1.exon18
1	PTRH1:TPP2	PTRH1.exon3:TPP2.exon14
1	LGALS3BP:USP54	LGALS3BP.exon2:USP54.exon15
1	LRCH4:CHD2	LRCH4.exon17:CHD2.exon21
1	NPR1:NEAT1	NPR1.exon22:NEAT1.exon1
1	TRIM28:DGCR8	TRIM28.exon17:DGCR8.exon9
1	ECH1:PPP1CC	ECH1.exon5,6:PPP1CC.exon6
1	NFKBIL2:BCORL1	NFKBIL2.exon25:BCORL1.exon9
1	DDX46:PAPL	DDX46.exon12:PAPL.exon3
1	MTMR6:MYH16	MTMR6.exon1:MYH16.exon5
1	C5AR1:CDC40	C5AR1.exon2:CDC40.exon1
1	C3:DNASE1L2	C3.exon3:DNASE1L2.exon4
1	ABCB8:HMOX1	ABCB8.exon1:HMOX1.exon3
1	PLEKHA7:ZNF75D	PLEKHA7.exon21:ZNF75D.exon2
1	HSPG2:RPL18	HSPG2.exon11:RPL18.exon7
1	KIAA1033:GCC1	KIAA1033.exon32:GCC1.exon1
1	ELOVL5:NCOA6	ELOVL5.exon7:NCOA6.exon4
1	PDAP1:MED12	PDAP1.exon6:MED12.exon39
1	TOMM6:MYH9	TOMM6.exon2:MYH9.exon19
1	CC2D1A:RPS15	CC2D1A.exon15:RPS15.exon2
1	DNAJC3:MYO10	DNAJC3.exon6:MYO10.exon3
1	TNFAIP2:AP1G2	TNFAIP2.exon11:AP1G2.exon1
1	psiTPTE22:DNAJC24	psiTPTE22.exon8:DNAJC24.exon5
1	LOC729375:FAM86D	LOC729375.exon3:FAM86D.exon6
1	ARL6IP5:PRAF2	ARL6IP5.exon1:PRAF2.exon2
1	SOS1:TNFAIP2	SOS1.exon9:TNFAIP2.exon1
1	GNB2L1:MSL1	GNB2L1.exon6:MSL1.exon4
1	HSPG2:KIAA1618	HSPG2.exon77:KIAA1618.exon6
1	PTGES3:VEGFB	PTGES3.exon2:VEGFB.exon5,6
1	APPL1:RPL11	APPL1.exon12:RPL11.exon2
1	MDN1:COL3A1	MDN1.exon74:COL3A1.exon43
1	HSH2D:HSD17B7	HSH2D.exon5:HSD17B7.exon8
1	KRT19:CTSD	KRT19.exon6:CTSD.exon2
1	FRMD4A:RAB6B	FRMD4A.exon25:RAB6B.exon5
1	Magmas:CORO7	Magmas.exon5:CORO7.exon25
1	WBP1:SLC2A4RG	WBP1.exon1:SLC2A4RG.exon8
1	PRKCI:RNF149	PRKCI.exon15:RNF149.exon6
1	PLXNB2:SSR4	PLXNB2.exon18:SSR4.exon1
1	ITSN1:TBL1XR1	ITSN1.exon29:TBL1XR1.exon3
1	BST2:FCHSD2	BST2.exon5:FCHSD2.exon1
1	COTL1:THRAP3	COTL1.exon4:THRAP3.exon6
1	MSMP:WNK1	MSMP.exon3:WNK1.exon26
1	TYK2:ANKS6	TYK2.exon20:ANKS6.exon14
1	IFI30:CUL7	IFI30.exon7:CUL7.exon6
1	SEC11A:CITED2	SEC11A.exon4:CITED2.exon2
1	COL1A2:INTS3	COL1A2.exon41:INTS3.exon1
1	MAT2A:RAD21	MAT2A.exon8:RAD21.exon3
1	CHD4:NLK	CHD4.exon39:NLK.exon11
1	CST3:CYC1	CST3.exon3:CYC1.exon6
1	RIC8A:PRKCSH	RIC8A.exon6:PRKCSH.exon11
1	KDM6B:NAF1	KDM6B.exon20:NAF1.exon8
1	SLC16A9:SCAF1	SLC16A9.exon6:SCAF1.exon1
1	PARP14:STK39	PARP14.exon17:STK39.exon3
1	RHOT2:WDR90	RHOT2.exon9:WDR90.exon31
1	ADAP2:MTHFR	ADAP2.exon11:MTHFR.exon2
1	COX6A1:B4GALT5	COX6A1.exon3:B4GALT5.exon6
1	MARCH6:GCN1L1	MARCH6.exon10,11:GCN1L1.exon34
1	FAM40B:TSPAN31	FAM40B.exon20:TSPAN31.exon2
1	RNF130:C3	RNF130.exon8:C3.exon31,32
1	PRDX6:OAZ2	PRDX6.exon4:OAZ2.exon2
1	ZNF793:MPHOSPH8	ZNF793.exon2:MPHOSPH8.exon1
1	PMS2L1:PMS2	PMS2L1.exon1:PMS2.exon2
1	MLLT6:CAND1	MLLT6.exon14:CAND1.exon5
1	TPP1:TAF10	TPP1.exon12:TAF10.exon3,4
1	DCN:TM9SF2	DCN.exon4:TM9SF2.exon1
1	ERH:TPX2	ERH.exon3:TPX2.exon10
1	IL13RA1:WDR1	IL13RA1.exon11:WDR1.exon3
1	RPL10A:KIAA1217	RPL10A.exon3:KIAA1217.exon19
1	WDR13:CD81	WDR13.exon9:CD81.exon1
1	BIRC6:HAUS5	BIRC6.exon44:HAUS5.exon19
1	SMG1:LOC100286793	SMG1.exon57:LOC100286793.exon1
1	C6orf132:POLH	C6orf132.exon5:POLH.exon8
1	PLXND1:RPL24	PLXND1.exon23:RPL24.exon3
1	PABPC1:EVL	PABPC1.exon6:EVL.exon3
1	DLST:HSPA5	DLST.exon13:HSPA5.exon4
1	SELI:IRF9	SELI.exon3:IRF9.exon8
1	KCNK6:TRIM52	KCNK6.exon2:TRIM52.exon1
1	ZFP36L2:RAB31	ZFP36L2.exon1:RAB31.exon6
1	TARS:RAB13	TARS.exon2:RAB13.exon1
1	INTS3:FOXK1	INTS3.exon27:FOXK1.exon2
1	DIP2B:RPL35A	DIP2B.exon20:RPL35A.exon2,3
1	ELK4:NADSYN1	ELK4.exon5:NADSYN1.exon20
1	EPC2:RPS6	EPC2.exon9:RPS6.exon3
1	LAMA5:VSTM2B	LAMA5.exon73:VSTM2B.exon1
1	ADAMTS1:ITGAX	ADAMTS1.exon6:ITGAX.exon10
1	TAF4:SERPINB6	TAF4.exon8:SERPINB6.exon2
1	PRKX:ST8SIA1	PRKX.exon4:ST8SIA1.exon1
1	SEC31B:NDUFB8	SEC31B.exon12:NDUFB8.exon2
1	LENG8:NOP14	LENG8.exon8:NOP14.exon1
1	UGDH:DUSP11	UGDH.exon10:DUSP11.exon9
1	NOP14:NCL	NOP14.exon18:NCL.exon2
1	FKBP15:COL1A1	FKBP15.exon4:COL1A1.exon49
1	RPA1:ZZEF1	RPA1.exon5:ZZEF1.exon54
1	CPXM1:MUC16	CPXM1.exon4:MUC16.exon7,8
1	C4orf14:HS6ST3	C4orf14.exon6:HS6ST3.exon1
1	PBLD:CCL5	PBLD.exon5:CCL5.exon3
1	TWSG1:MYL6B	TWSG1.exon2:MYL6B.exon6
1	TPR:EEF2	TPR.exon43:EEF2.exon9
1	RPL4:ZIC1	RPL4.exon6:ZIC1.exon1
1	ODF2:FAM32A	ODF2.exon5:FAM32A.exon1
1	ACADSB:DZIP3	ACADSB.exon11:DZIP3.exon33
1	KDM3B:ENO1	KDM3B.exon3:ENO1.exon6
1	CLPTM1:HSPE1	CLPTM1.exon2:HSPE1.exon3
1	CEP250:HARS2	CEP250.exon24:HARS2.exon5
1	SMURF2:LRRC37B2	SMURF2.exon5:LRRC37B2.exon7
1	KRI1:ZNF395	KRI1.exon3:ZNF395.exon9
1	STAT6:CNOT3	STAT6.exon4:CNOT3.exon8
1	EEF1G:HSPG2	EEF1G.exon7:HSPG2.exon25
1	E2F3:ZC3HAV1	E2F3.exon6:ZC3HAV1.exon2
1	PABPC1:SNX29	PABPC1.exon12:SNX29.exon10,11
1	ANKH:NIPAL3	ANKH.exon10:NIPAL3.exon12
1	USO1:SBF1	USO1.exon1:SBF1.exon32
1	SOLH:TGFB3	SOLH.exon9:TGFB3.exon7
1	LOC340508:FAM164A	LOC340508.exon1:FAM164A.exon8
1	RBM19:KIAA1671	RBM19.exon10:KIAA1671.exon5
1	AKT2:SPDYE7P	AKT2.exon4:SPDYE7P.exon1
1	RPS27:RRP15	RPS27.exon3:RRP15.exon1
1	DYNC1H1:COL1A1	DYNC1H1.exon52:COL1A1.exon42,43
1	AMY2B:RNPC3	AMY2B.exon5:RNPC3.exon8
1	TUBGCP2:CNPY4	TUBGCP2.exon7:CNPY4.exon1
1	KIAA1012:BAT2D1	KIAA1012.exon19:BAT2D1.exon3
1	TRAP1:ABHD12	TRAP1.exon12:ABHD12.exon13
1	SRRM2:MMAB	SRRM2.exon14:MMAB.exon9
1	REXO2:MRPS35	REXO2.exon5:MRPS35.exon6
1	RAPGEF5:BCL7B	RAPGEF5.exon24,25:BCL7B.exon2
1	CLTC:SNHG6	CLTC.exon26:SNHG6.exon2
1	MARCH6:KIAA0528	MARCH6.exon6:KIAA0528.exon2
1	CALM1:S100A16	CALM1.exon6:S100A16.exon1
1	ADRBK1:MRPS2	ADRBK1.exon12:MRPS2.exon4
1	SAFB2:CHD4	SAFB2.exon15:CHD4.exon1
1	RPS9:PHRF1	RPS9.exon4:PHRF1.exon7
1	CABC1:SOS2	CABC1.exon1:SOS2.exon11
1	C2orf27A:NBEA	C2orf27A.exon1:NBEA.exon37,38
1	CUL7:KLF13	CUL7.exon26:KLF13.exon1
1	NDST1:SYNPO	NDST1.exon2:SYNPO.exon3
1	HEXIM1:HNRNPUL2	HEXIM1.exon1:HNRNPUL2.exon7
1	NSA2:MSN	NSA2.exon4:MSN.exon1
1	XRRA1:SLC25A23	XRRA1.exon15:SLC25A23.exon6
1	LOC285375:ZNF471	LOC285375.exon3:ZNF471.exon2
1	CEP164:FAM193A	CEP164.exon20:FAM193A.exon6
1	LOC349114:LOC399744	LOC349114.exon3:LOC399744.exon2
1	RPL11:APPL1	RPL11.exon3:APPL1.exon19
1	GIGYF1:CNPY2	GIGYF1.exon8:CNPY2.exon4
1	SMYD4:FAM83E	SMYD4.exon2:FAM83E.exon1
1	LRRC37A3:LRRC37A4	LRRC37A3.exon2:LRRC37A4.exon4
1	UQCRC1:DHCR24	UQCRC1.exon8:DHCR24.exon4
1	MAML2:TPRXL	MAML2.exon2:TPRXL.exon1
1	DENND2D:CKB	DENND2D.exon11:CKB.exon7
1	LOC643837:RPL23AP53	LOC643837.exon7:RPL23AP53.exon3
1	CST3:RHOQ	CST3.exon1:RHOQ.exon4
1	GDI1:LLGL1	GDI1.exon8:LLGL1.exon23
1	PGM2L1:TRIT1	PGM2L1.exon6:TRIT1.exon11
1	RPL27A:NUBPL	RPL27A.exon2,3:NUBPL.exon3,4
1	NPAS2:RGP1	NPAS2.exon18:RGP1.exon2,3
1	MYH9:NCL	MYH9.exon36:NCL.exon14
1	RPS6:SRCAP	RPS6.exon6:SRCAP.exon9
1	KIAA1026:MORC2	KIAA1026.exon4:MORC2.exon11
1	IDE:KCTD10	IDE.exon17:KCTD10.exon2
1	UBR5:MAP9	UBR5.exon25:MAP9.exon8
1	FTL:BAZ2B	FTL.exon4:BAZ2B.exon1
1	DDX27:TMED9	DDX27.exon11:TMED9.exon1
1	C12orf51:RPS16	C12orf51.exon38:RPS16.exon2
1	C3:DYNLRB1	C3.exon36:DYNLRB1.exon2
1	TNFAIP2:CHD4	TNFAIP2.exon7:CHD4.exon40
1	ZFP36L1:DLG4	ZFP36L1.exon1:DLG4.exon4,5
1	MIB1:RPL19	MIB1.exon6:RPL19.exon5
1	ANGEL2:C8orf45	ANGEL2.exon9:C8orf45.exon7
1	FKBP10:AHDC1	FKBP10.exon6:AHDC1.exon3
1	BAT2D1:KIAA1712	BAT2D1.exon33:KIAA1712.exon7
1	MBD3:UQCR	MBD3.exon5:UQCR.exon1
1	DVL1:PGRMC2	DVL1.exon13:PGRMC2.exon1
1	SNRPA:HNRNPH1	SNRPA.exon2:HNRNPH1.exon12
1	FTSJ3:CEBPZ	FTSJ3.exon7:CEBPZ.exon5
1	OAZ1:SLC25A28	OAZ1.exon2:SLC25A28.exon4
1	BMI1:NDUFA2	BMI1.exon10:NDUFA2.exon1
1	PLSCR1:RPL30	PLSCR1.exon8:RPL30.exon1,2
1	DHX9:S100A1	DHX9.exon2:S100A1.exon1
1	MLL4:PPIA	MLL4.exon17:PPIA.exon5
1	GAPDH:SEL1L	GAPDH.exon6:SEL1L.exon13
1	EIF4A2:CLTC	EIF4A2.exon10:CLTC.exon26
1	TTC7A:CDC37	TTC7A.exon14:CDC37.exon4
1	EEF1AL7:EEF1A1	EEF1AL7.exon1:EEF1A1.exon6
1	CALM2:HSP90B1	CALM2.exon6:HSP90B1.exon1
1	RPS3A:PLXNC1	RPS3A.exon5:PLXNC1.exon28
1	CHD4:ASAP1	CHD4.exon15:ASAP1.exon3
1	WDR45:PTMS	WDR45.exon1:PTMS.exon3
1	ABCF3:LAMA5	ABCF3.exon11,12:LAMA5.exon27
1	GTPBP1:ZSWIM4	GTPBP1.exon8:ZSWIM4.exon7
1	CYP20A1:TH1L	CYP20A1.exon4:TH1L.exon8
1	RPS2:KIF3A	RPS2.exon7:KIF3A.exon10
1	CUL9:EEF1G	CUL9.exon9:EEF1G.exon2
1	TTLL5:BAT2D1	TTLL5.exon23:BAT2D1.exon5
1	MPHOSPH8:TPM3	MPHOSPH8.exon8:TPM3.exon7
1	RSPO1:EIF4B	RSPO1.exon9:EIF4B.exon15
1	COL5A1:LENG8	COL5A1.exon64:LENG8.exon2
1	BCAM:MAP1S	BCAM.exon7:MAP1S.exon6
1	SF3B2:RPLP2	SF3B2.exon17:RPLP2.exon4
1	SRRM1:DLG5	SRRM1.exon3:DLG5.exon2
1	GSTP1:JUNB	GSTP1.exon7:JUNB.exon1
1	MRPL30:XIAP	MRPL30.exon6:XIAP.exon1
1	EIF5B:KIF1A	EIF5B.exon9:KIF1A.exon38
1	HDGF:RANBP9	HDGF.exon1:RANBP9.exon11
1	HMG20B:DHX9	HMG20B.exon2,3:DHX9.exon3
1	MED12:PDAP1	MED12.exon15:PDAP1.exon6
1	BAP1:HIST1H2BC	BAP1.exon15:HIST1H2BC.exon1
1	PSME4:C19orf43	PSME4.exon43:C19orf43.exon1
1	KLHDC4:LOC100129637	KLHDC4.exon11:LOC100129637.exon2
1	KCTD21:FLJ42627	KCTD21.exon2:FLJ42627.exon1
1	UBXN2B:CXorf38	UBXN2B.exon3:CXorf38.exon1
1	EEF2:D2HGDH	EEF2.exon3:D2HGDH.exon7
1	CYP20A1:TCEB1	CYP20A1.exon7:TCEB1.exon2,3
1	MUC16:LOC651250	MUC16.exon58:LOC651250.exon1
1	AEBP1:RIC8A	AEBP1.exon16:RIC8A.exon2,3
1	HNRNPH1:H19	HNRNPH1.exon5:H19.exon1
1	TLR5:MAGT1	TLR5.exon6:MAGT1.exon5
1	SURF4:RAB11A	SURF4.exon6:RAB11A.exon4
1	HSP90B1:TNFAIP2	HSP90B1.exon16:TNFAIP2.exon2
1	PSMA6:CHERP	PSMA6.exon7:CHERP.exon16
1	FMR1:AEBP1	FMR1.exon7:AEBP1.exon14
1	LMF2:TMEM127	LMF2.exon12:TMEM127.exon1
1	TNFAIP8L2:SCNM1	TNFAIP8L2.exon1:SCNM1.exon2
1	FASN:DDX3X	FASN.exon3:DDX3X.exon17
1	BAT2D1:GFPT1	BAT2D1.exon31:GFPT1.exon6
1	EEF2:ERBB3	EEF2.exon5:ERBB3.exon27
1	TFAP2E:LRIG1	TFAP2E.exon7:LRIG1.exon19
1	CTSC:GTF3C3	CTSC.exon2:GTF3C3.exon3
1	CSNK1G1:COL1A2	CSNK1G1.exon9:COL1A2.exon46
1	SF3B3:MUC16	SF3B3.exon15:MUC16.exon7,8
1	MUC16:ATP5B	MUC16.exon79:ATP5B.exon3
1	VAMP8:VAMP5	VAMP8.exon1:VAMP5.exon2
1	GFOD1:C6orf114	GFOD1.exon1:C6orf114.exon2
1	ZNF225:ZNF224	ZNF225.exon1:ZNF224.exon2
1	VIM:ARPC1A	VIM.exon7:ARPC1A.exon5
1	UBXN6:HEXA	UBXN6.exon6:HEXA.exon9
1	F3:RBMS2	F3.exon4:RBMS2.exon13
1	ESRRA:CXorf26	ESRRA.exon5:CXorf26.exon1
1	TPM3:TRUB2	TPM3.exon2:TRUB2.exon1
1	SFRS2:USP34	SFRS2.exon2:USP34.exon80
1	RPS11:SNORD35B	RPS11.exon4:SNORD35B.exon1
1	ZNF561:C18orf45	ZNF561.exon3:C18orf45.exon14,15
1	XYLT2:C19orf50	XYLT2.exon11:C19orf50.exon1
1	PIM3:TARS2	PIM3.exon6:TARS2.exon14
1	TFG:SLC4A2	TFG.exon5:SLC4A2.exon20
1	FAM126B:PGAP1	FAM126B.exon4:PGAP1.exon16,17
1	ZNRF3:ZNF43	ZNRF3.exon8:ZNF43.exon1
1	CCNK:GSK3A	CCNK.exon8:GSK3A.exon10
1	EIF3H:COG6	EIF3H.exon3:COG6.exon10
1	EIF3K:ACTN4	EIF3K.exon6:ACTN4.exon2
1	ZNF445:HKR1	ZNF445.exon2:HKR1.exon6
1	USMG5:PLXNB2	USMG5.exon5:PLXNB2.exon19
1	ST20:RAB22A	ST20.exon1:RAB22A.exon5
1	SGPL1:FURIN	SGPL1.exon10:FURIN.exon2
1	ZNF513:RPS4X	ZNF513.exon3:RPS4X.exon6
1	SNORA5C:TBRG4	SNORA5C.exon1:TBRG4.exon11
1	MTCH1:PFN1	MTCH1.exon1:PFN1.exon3
1	MTA1:TARDBP	MTA1.exon21:TARDBP.exon2
1	WDR43:NCL	WDR43.exon6:NCL.exon3
1	FBF1:HSPA5	FBF1.exon1:HSPA5.exon7
1	C11orf31:SMCR5	C11orf31.exon2:SMCR5.exon1
1	SSH3:METAP2	SSH3.exon1:METAP2.exon11
1	GNPTAB:C9orf95	GNPTAB.exon15:C9orf95.exon3
1	NCL:LPIN3	NCL.exon7:LPIN3.exon5
1	PABPN1:SLC4A2	PABPN1.exon6:SLC4A2.exon4
1	UBR5:DDX10	UBR5.exon12:DDX10.exon1
1	C3:RNF213	C3.exon25:RNF213.exon36
1	LRRC37B2:SMURF2	LRRC37B2.exon3:SMURF2.exon4
1	C9orf5:ACTG1	C9orf5.exon5:ACTG1.exon6
1	TOMM20:LAMA5	TOMM20.exon5:LAMA5.exon54
1	JAK2:FAM82A2	JAK2.exon18:FAM82A2.exon5
1	TNRC18:SMEK1	TNRC18.exon19:SMEK1.exon9
1	HNRNPH1:PNO1	HNRNPH1.exon9:PNO1.exon1
1	FMNL2:GTPBP4	FMNL2.exon9:GTPBP4.exon10
1	ANKLE2:NCL	ANKLE2.exon1:NCL.exon14
1	KIAA2026:TANK	KIAA2026.exon7:TANK.exon3
1	HAUS3:POLH	HAUS3.exon4:POLH.exon7
1	SH3PXD2A:R3HDM1	SH3PXD2A.exon9:R3HDM1.exon13,14
1	RNF213:ROR2	RNF213.exon19:ROR2.exon4,5
1	DDX10:UBR5	DDX10.exon14:UBR5.exon1
1	ANXA1:CHMP4A	ANXA1.exon3:CHMP4A.exon1
1	ZNF608:GBA2	ZNF608.exon7:GBA2.exon5
1	C3:DPYSL3	C3.exon3:DPYSL3.exon6
1	STX4:GTF2E2	STX4.exon2:GTF2E2.exon1
1	TNRC18:EEF1G	TNRC18.exon13:EEF1G.exon6
1	XPO6:C10orf18	XPO6.exon4:C10orf18.exon19
1	PRKCSH:MYO15B	PRKCSH.exon13:MYO15B.exon7
1	FAM192A:NEK4	FAM192A.exon1:NEK4.exon8
1	DDX58:SLC35A4	DDX58.exon10:SLC35A4.exon1,2
1	SRGAP1:EXOC8	SRGAP1.exon20:EXOC8.exon1
1	AAMP:RPL22	AAMP.exon6:RPL22.exon2
1	HMGN1:NBR2	HMGN1.exon3,4:NBR2.exon2,3
1	HLA-C:HLA-A	HLA-C.exon2:HLA-A.exon1
1	SAAL1:FZD4	SAAL1.exon3:FZD4.exon1
1	TNIP1:ITFG3	TNIP1.exon1:ITFG3.exon13
1	RPL5:SMG5	RPL5.exon3:SMG5.exon2
1	SRRM2:GABRA2	SRRM2.exon15:GABRA2.exon10
1	HNRNPH1:PRICKLE2	HNRNPH1.exon3:PRICKLE2.exon4
1	CGREF1:CES3	CGREF1.exon5:CES3.exon9
1	ITCH:RSL1D1	ITCH.exon6:RSL1D1.exon7
1	ZNF664:TMEM216	ZNF664.exon3:TMEM216.exon4
1	MTSS1L:FLJ10357	MTSS1L.exon9:FLJ10357.exon24
1	PTOV1:SEC23IP	PTOV1.exon11:SEC23IP.exon7
1	HSP90AB1:RPS8	HSP90AB1.exon1:RPS8.exon3
1	IFITM1:VANGL2	IFITM1.exon2:VANGL2.exon6
1	ADCY2:RPS27	ADCY2.exon22:RPS27.exon2
1	SNRNP200:KIAA0831	SNRNP200.exon25:KIAA0831.exon10
1	EDC4:C1orf77	EDC4.exon17:C1orf77.exon6
1	DDX21:SFRS2IP	DDX21.exon8:SFRS2IP.exon13
1	CCDC142:NFKBIL2	CCDC142.exon9:NFKBIL2.exon1,2
1	ANP32B:MYST4	ANP32B.exon5:MYST4.exon8
1	RBM6:KIAA2018	RBM6.exon2:KIAA2018.exon1
1	MTCH1:SFRS3	MTCH1.exon11:SFRS3.exon5
1	TPX2:BPIL1	TPX2.exon2:BPIL1.exon3
1	UQCRB:ARPC1A	UQCRB.exon3:ARPC1A.exon1
1	KIAA1797:WDR72	KIAA1797.exon1:WDR72.exon19
1	ECH1:TSPAN12	ECH1.exon10:TSPAN12.exon5
1	PTPN14:CCDC72	PTPN14.exon6:CCDC72.exon2,3
1	NEO1:IBTK	NEO1.exon7:IBTK.exon13
1	ZNF7:KLHL24	ZNF7.exon5:KLHL24.exon8
1	KRT8:GNB2L1	KRT8.exon5:GNB2L1.exon6
1	NUB1:SCAF1	NUB1.exon12:SCAF1.exon7
1	CCAR1:EIF3D	CCAR1.exon17:EIF3D.exon2
1	SRCAP:RPS6	SRCAP.exon9:RPS6.exon3
1	SETD1A:PEX14	SETD1A.exon13:PEX14.exon5
1	NARFL:SRRM2	NARFL.exon9:SRRM2.exon7,8
1	HAUS4:TUBB2C	HAUS4.exon5:TUBB2C.exon4
1	L3MBTL2:C3	L3MBTL2.exon4:C3.exon12
1	LONP2:HSP90AB1	LONP2.exon14:HSP90AB1.exon12
1	HMHA1:C9orf86	HMHA1.exon10:C9orf86.exon14
1	LAPTM4B:RPS12	LAPTM4B.exon5:RPS12.exon3
1	NUMA1:ProSAPiP1	NUMA1.exon27:ProSAPiP1.exon1
1	METAP2:KIAA1618	METAP2.exon2:KIAA1618.exon8
1	MSN:MAP7	MSN.exon2:MAP7.exon17
1	CDK5RAP3:NFKBIL2	CDK5RAP3.exon7:NFKBIL2.exon6
1	MEFV:NLRC3	MEFV.exon4:NLRC3.exon11
1	IWS1:ARL1	IWS1.exon11:ARL1.exon5
1	RPS2:PNKP	RPS2.exon3:PNKP.exon15
1	NUMA1:RPLP2	NUMA1.exon22:RPLP2.exon5
1	PPP1R15B:SLC15A1	PPP1R15B.exon1:SLC15A1.exon15
1	AP1M2:C10orf81	AP1M2.exon8:C10orf81.exon10
1	GNB2L1:KRT8	GNB2L1.exon8:KRT8.exon1
1	CDC6:SRGAP1	CDC6.exon7:SRGAP1.exon19
1	FCHSD2:BST2	FCHSD2.exon13:BST2.exon1
1	FASN:ANKRD11	FASN.exon18:ANKRD11.exon5
1	APOE:SHANK1	APOE.exon4:SHANK1.exon20
1	KIAA1143:MAVS	KIAA1143.exon1:MAVS.exon5
1	FTH1:MYST2	FTH1.exon2:MYST2.exon8
1	XIAP:IRF1	XIAP.exon4:IRF1.exon10
1	DAB2:RPS21	DAB2.exon15:RPS21.exon5,6
1	DNPEP:RAD21	DNPEP.exon3:RAD21.exon2
1	PPWD1:GGA3	PPWD1.exon6:GGA3.exon10
1	HDAC1:GNB2L1	HDAC1.exon12:GNB2L1.exon6
1	PLEKHG3:PLEKHG2	PLEKHG3.exon2:PLEKHG2.exon4
1	CCDC89:MYH9	CCDC89.exon1:MYH9.exon9
1	PARP11:H2AFY2	PARP11.exon7:H2AFY2.exon1
1	KIAA1875:PCNT	KIAA1875.exon18:PCNT.exon12
1	PCMTD1:LRRC16A	PCMTD1.exon2:LRRC16A.exon36
1	RPL27:CYCS	RPL27.exon5:CYCS.exon2
1	TIMELESS:CALM2	TIMELESS.exon25:CALM2.exon4
1	EVPL:MTOR	EVPL.exon7:MTOR.exon39
1	THBS3:CYBA	THBS3.exon23:CYBA.exon2
1	FOXJ2:SMURF2	FOXJ2.exon8:SMURF2.exon19
1	PIK3R2:TECR	PIK3R2.exon1:TECR.exon7
1	GOLGA9P:GOLGA2L1	GOLGA9P.exon3,4:GOLGA2L1.exon4
1	COTL1:XIST	COTL1.exon4:XIST.exon2,3
1	EIF3A:FOSL2	EIF3A.exon5:FOSL2.exon4
1	KIAA1614:MR1	KIAA1614.exon9:MR1.exon5
1	FIS1:KIF16B	FIS1.exon5:KIF16B.exon3
1	BAT2L:NUCB1	BAT2L.exon8:NUCB1.exon9
1	TMED10:INPP5B	TMED10.exon4:INPP5B.exon17
1	RPLP2:ZNF48	RPLP2.exon5:ZNF48.exon1
1	PTEN:SFRS11	PTEN.exon8:SFRS11.exon2
1	PREX1:SNRPA1	PREX1.exon5:SNRPA1.exon7
1	KIAA0562:PPFIBP1	KIAA0562.exon13:PPFIBP1.exon6
1	MLL4:PRPF40A	MLL4.exon4:PRPF40A.exon2
1	TLN1:RPL26	TLN1.exon51:RPL26.exon2
1	SBK1:MAST3	SBK1.exon3:MAST3.exon13
1	ZFHX3:FTH1	ZFHX3.exon7:FTH1.exon2
1	LOC646762:PIK3CD	LOC646762.exon1:PIK3CD.exon24
1	KIAA1024:TMED3	KIAA1024.exon4:TMED3.exon1
1	VCP:PDZD11	VCP.exon14:PDZD11.exon6,7
1	MRGPRX3:C1orf186	MRGPRX3.exon1:C1orf186.exon2
1	MEIS1:PTPN11	MEIS1.exon13:PTPN11.exon3
1	H3F3B:LPPR3	H3F3B.exon1:LPPR3.exon6
1	C19orf50:XYLT2	C19orf50.exon1:XYLT2.exon3
1	EMD:KRT7	EMD.exon1:KRT7.exon3,4
1	SRRM2:MLL2	SRRM2.exon1:MLL2.exon47
1	UQCRH:SVEP1	UQCRH.exon4:SVEP1.exon46
1	PLEKHM2:SLCO2A1	PLEKHM2.exon12,13:SLCO2A1.exon13
1	POLR3E:HSP90B1	POLR3E.exon13:HSP90B1.exon17
1	CENPF:RPS6	CENPF.exon11:RPS6.exon3
1	IPO9:BDNFOS	IPO9.exon15:BDNFOS.exon1,2
1	EEF2:CLSPN	EEF2.exon15:CLSPN.exon5
1	IRGQ:COL6A4P2	IRGQ.exon3:COL6A4P2.exon9,10
1	RFWD3:SMARCA5	RFWD3.exon3:SMARCA5.exon16
1	IPO9:EIF4B	IPO9.exon6:EIF4B.exon13
1	PLXNA2:DYNLRB1	PLXNA2.exon21:DYNLRB1.exon2
1	ZNF417:ZNF776	ZNF417.exon1:ZNF776.exon2
1	SLC35A3:HIAT1	SLC35A3.exon7:HIAT1.exon2
1	NDUFB7:TFEB	NDUFB7.exon1:TFEB.exon4
1	RNF213:RPL11	RNF213.exon2:RPL11.exon1,2
1	KRTCAP3:LSM14B	KRTCAP3.exon6:LSM14B.exon4
1	RPS19:CLTC	RPS19.exon3:CLTC.exon12
1	LLGL1:FUBP1	LLGL1.exon5:FUBP1.exon20
1	RPS19:ACTB	RPS19.exon1:ACTB.exon5
1	CHGA:CCDC78	CHGA.exon7:CCDC78.exon2
1	MAN1A2:RPL10A	MAN1A2.exon5:RPL10A.exon2
1	RNF144A:CASC3	RNF144A.exon2:CASC3.exon10
1	AHNAK:C3	AHNAK.exon4:C3.exon34
1	CERK:TH1L	CERK.exon13:TH1L.exon5
1	KIAA1324L:KIAA1797	KIAA1324L.exon1:KIAA1797.exon14
1	MYH9:HSP90AB1	MYH9.exon23:HSP90AB1.exon12
1	RPLP2:GPATCH1	RPLP2.exon5:GPATCH1.exon19
1	C1orf77:CRABP2	C1orf77.exon6:CRABP2.exon4
1	B2M:MACROD2	B2M.exon1:MACROD2.exon8
1	LPIN3:ARL6IP1	LPIN3.exon3:ARL6IP1.exon1
1	SOLH:GHITM	SOLH.exon6:GHITM.exon5
1	ZDHHC8P:ZDHHC8	ZDHHC8P.exon1:ZDHHC8.exon8
1	LRPPRC:PCYOX1	LRPPRC.exon35:PCYOX1.exon4
1	ZNF224:ZNF225	ZNF224.exon6:ZNF225.exon3
1	KLHL24:ZNF7	KLHL24.exon4:ZNF7.exon3
1	GSTP1:PTOV1	GSTP1.exon6:PTOV1.exon11
1	RPS15:CC2D1A	RPS15.exon3:CC2D1A.exon23
1	ZFP106:MYO10	ZFP106.exon18:MYO10.exon11
1	KLHDC4:PTGES3	KLHDC4.exon12:PTGES3.exon1
1	RILPL2:TBL1XR1	RILPL2.exon1:TBL1XR1.exon16
1	DHX37:YBX1	DHX37.exon2:YBX1.exon5
1	CLPTM1L:OAS3	CLPTM1L.exon8:OAS3.exon2
1	CC2D1A:MYH9	CC2D1A.exon24,25:MYH9.exon34
1	COX16:SYNJ2BP	COX16.exon1:SYNJ2BP.exon3
1	PDXDC2:NPIP	PDXDC2.exon19:NPIP.exon2
1	SF3B1:RRS1	SF3B1.exon22:RRS1.exon1
1	C4orf43:C16orf88	C4orf43.exon2:C16orf88.exon1,2
1	C1orf186:LRRC41	C1orf186.exon1:LRRC41.exon6
1	KLF15:TRA2A	KLF15.exon1:TRA2A.exon2
1	SDHALP1:SDHAP3	SDHALP1.exon13:SDHAP3.exon5
1	FOSL2:SBF2	FOSL2.exon4:SBF2.exon6
1	GUF1:PPFIBP1	GUF1.exon9:PPFIBP1.exon29
1	FN3KRP:PRR12	FN3KRP.exon1:PRR12.exon5
1	RPS21:TNRC6A	RPS21.exon1:TNRC6A.exon3
1	POLR2F:GAPDH	POLR2F.exon5:GAPDH.exon7
1	EIF3A:KPNB1	EIF3A.exon17:KPNB1.exon3
1	SCD5:LRRC16A	SCD5.exon2:LRRC16A.exon34
1	GOLGB1:NCL	GOLGB1.exon14:NCL.exon7
1	NFKBIZ:SARS	NFKBIZ.exon11:SARS.exon2
1	CELSR1:CELSR2	CELSR1.exon24:CELSR2.exon9
1	COG1:FBXO46	COG1.exon10:FBXO46.exon1,2
1	NEO1:WDR37	NEO1.exon16:WDR37.exon14
1	CPSF1:SEMA4C	CPSF1.exon5:SEMA4C.exon2
1	STAT5A:ZNF581	STAT5A.exon16:ZNF581.exon1
1	MTCP1:MTCP1NB	MTCP1.exon5:MTCP1NB.exon2
1	RNASET2:SFRS11	RNASET2.exon6:SFRS11.exon4
1	PPP1R7:PLEK	PPP1R7.exon8:PLEK.exon7
1	N4BP2L2:DYNLT1	N4BP2L2.exon5:DYNLT1.exon1,2
1	CHRNB1:RNF213	CHRNB1.exon2:RNF213.exon24
1	KIAA1217:RPL10A	KIAA1217.exon3:RPL10A.exon5
1	SCPEP1:YBX1	SCPEP1.exon10:YBX1.exon6
1	C17orf28:PHLDA3	C17orf28.exon12:PHLDA3.exon1
1	SEPT11:CCNI	SEPT11.exon9:CCNI.exon2
1	TH1L:CYP20A1	TH1L.exon7:CYP20A1.exon12
1	PLEKHG2:ZFP14	PLEKHG2.exon2:ZFP14.exon1
1	RPL5:CLDN1	RPL5.exon4:CLDN1.exon1
1	EPHA2:CABIN1	EPHA2.exon7:CABIN1.exon28
1	KIAA0664:C16orf67	KIAA0664.exon2:C16orf67.exon9
1	CROCC:CROCCL1	CROCC.exon12:CROCCL1.exon2
1	BAT2D1:ACTG1	BAT2D1.exon8:ACTG1.exon2
1	PLEKHG4B:RNF213	PLEKHG4B.exon11:RNF213.exon37
1	CHCHD2:PHKG1	CHCHD2.exon4:PHKG1.exon6
1	POLR2A:C15orf17	POLR2A.exon16:C15orf17.exon3
1	TMEM181:RG9MTD3	TMEM181.exon13:RG9MTD3.exon7
1	TNS3:ACTN4	TNS3.exon3,4:ACTN4.exon14
1	PRPF4B:DDX18	PRPF4B.exon14:DDX18.exon2
1	PPME1:YTHDC2	PPME1.exon14:YTHDC2.exon4
1	BMS1P4:TERF2	BMS1P4.exon10:TERF2.exon6
1	PHKG1:CHCHD2	PHKG1.exon8:CHCHD2.exon1
1	RBM5:BBS1	RBM5.exon12:BBS1.exon11
1	CSNK1G1:EHF	CSNK1G1.exon1:EHF.exon2
1	SSU72:SLC12A8	SSU72.exon2:SLC12A8.exon9
1	GSK3A:MUC16	GSK3A.exon10:MUC16.exon74
1	PHC1:SRRM2	PHC1.exon12:SRRM2.exon10
1	ZNF192:LPCAT4	ZNF192.exon5:LPCAT4.exon13
1	TMEM181:ANP32B	TMEM181.exon16:ANP32B.exon5
1	RUVBL2:COL1A1	RUVBL2.exon10:COL1A1.exon12,13
1	TRY6:PRSS1	TRY6.exon2:PRSS1.exon3
1	ETV5:WDR5B	ETV5.exon7:WDR5B.exon1
1	SRPR:PCGF2	SRPR.exon1:PCGF2.exon8,9
1	TELO2:KCTD13	TELO2.exon14:KCTD13.exon3
1	PPP1R9B:ACTN4	PPP1R9B.exon10:ACTN4.exon14
1	HSPA9:RPL15	HSPA9.exon17:RPL15.exon1,2
1	ABCF3:SENP2	ABCF3.exon7:SENP2.exon1
1	CCT5:TUG1	CCT5.exon8:TUG1.exon2
1	KANK4:CUL3	KANK4.exon10:CUL3.exon1
1	SNX27:NCOR1	SNX27.exon7:NCOR1.exon20
1	VIM:ACTR3	VIM.exon2:ACTR3.exon3
1	BAP1:CFL1	BAP1.exon13:CFL1.exon4
1	STOML2:LLGL1	STOML2.exon8:LLGL1.exon13
1	S100A6:SUZ12	S100A6.exon3:SUZ12.exon4
1	MCPH1:REST	MCPH1.exon7:REST.exon4
1	COL1A2:NUB1	COL1A2.exon27,28:NUB1.exon9
1	SP100:FRRS1	SP100.exon2:FRRS1.exon16,17
1	RPL36A:R3HDM2	RPL36A.exon4:R3HDM2.exon21
1	TRIM22:SMC3	TRIM22.exon2:SMC3.exon5
1	EDNRB:C1orf186	EDNRB.exon1:C1orf186.exon3
1	LMTK3:TSSK3	LMTK3.exon4:TSSK3.exon2
1	IL20RB:NCK1	IL20RB.exon5:NCK1.exon2
1	SH3BP5L:KSR1	SH3BP5L.exon6:KSR1.exon3
1	ACTG1:SLC38A10	ACTG1.exon3:SLC38A10.exon8
1	PABPC1L:RPS9	PABPC1L.exon13:RPS9.exon2
1	C9orf100:POR	C9orf100.exon1:POR.exon12
1	AKR7A3:AKR7A2	AKR7A3.exon3:AKR7A2.exon4
1	USF2:RAD23A	USF2.exon4:RAD23A.exon9
1	AQP5:AQP6	AQP5.exon1:AQP6.exon3
1	UBAP2:FBXO18	UBAP2.exon25:FBXO18.exon3
1	COX5B:MXD4	COX5B.exon4:MXD4.exon5
1	ESYT1:IFFO2	ESYT1.exon13:IFFO2.exon1
1	POLR2J4:ATP8B1	POLR2J4.exon11:ATP8B1.exon1
1	ACTG1:RIPK4	ACTG1.exon2:RIPK4.exon4,5
1	DNAJC2:IFI30	DNAJC2.exon9:IFI30.exon7
1	DHX8:SPON1	DHX8.exon7:SPON1.exon15
1	NSUN2:C17orf60	NSUN2.exon6:C17orf60.exon5
1	ZSWIM4:GTPBP1	ZSWIM4.exon6:GTPBP1.exon11
1	SAP18:KAT2A	SAP18.exon3:KAT2A.exon16,17
1	DHX9:FAM120A	DHX9.exon14:FAM120A.exon6
1	LMAN2:C19orf22	LMAN2.exon7:C19orf22.exon4
1	GBF1:HP1BP3	GBF1.exon28:HP1BP3.exon10
1	RND3:WBSCR22	RND3.exon1:WBSCR22.exon11
1	ZNF548:TRAPPC2P1	ZNF548.exon2:TRAPPC2P1.exon1
1	MARCH6:TARBP1	MARCH6.exon22:TARBP1.exon2
1	BIRC3:ST6GALNAC6	BIRC3.exon2:ST6GALNAC6.exon1
1	ANKRD26:ASPM	ANKRD26.exon30:ASPM.exon19
1	RPL7A:RDX	RPL7A.exon7:RDX.exon3
1	SNHG6:SURF2	SNHG6.exon3:SURF2.exon1
1	TSPYL2:SCARNA17	TSPYL2.exon7:SCARNA17.exon1
1	ZNF793:RPL27A	ZNF793.exon8:RPL27A.exon4
1	C6orf64:CCDC84	C6orf64.exon1:CCDC84.exon3
1	IPO9:GK5	IPO9.exon21:GK5.exon6
1	ZNF839:CPSF3	ZNF839.exon7:CPSF3.exon14
1	CTSD:FXR2	CTSD.exon5:FXR2.exon14
1	HYAL1:C1orf186	HYAL1.exon1:C1orf186.exon2
1	TRIM38:RECQL4	TRIM38.exon5:RECQL4.exon18
1	RPL7:ENC1	RPL7.exon5:ENC1.exon3
1	CABIN1:EIF3A	CABIN1.exon21:EIF3A.exon18
1	ICAM1:SLC5A1	ICAM1.exon1:SLC5A1.exon10
1	CES3:SIX5	CES3.exon5:SIX5.exon2
1	STAG3L4:STAG3	STAG3L4.exon2:STAG3.exon6
1	SLC30A5:ZFX	SLC30A5.exon3:ZFX.exon6
1	RAPGEF2:STAT6	RAPGEF2.exon16:STAT6.exon4
